# Supplementary material for: Exploiting MeSH indexing in MEDLINE to generate a data set for word sense disambiguation
Source: BMC Bioinformatics. 2011 Jun 2;12:223. doi: 10.1186/1471-2105-12-223 (PMC3123611; doi:10.1186/1471-2105-12-223)
Supplement: Additional file 1 — Accuracy per ambiguous word. Medline Freq. is the frequency of the term in MEDLINE up to 23rd July 2010. NB stands for Naïve Bayes, AEC stands for Automatic Extracted Corpus, MRD stands for Machine Readable dictionary, 2-MRD stands for 2nd Order Co-occurrence and JDI stands for Journal Descriptor Indexing. The possible values for type are: A for abbreviations, T for terms and AT for abbreviations/terms. [file 1471-2105-12-223-S1.CSV]

Term	Medline Freq.	NB	AEC	A-JDI	MRD	ACUI	Type
AA	34503	0.9899	0.9545	0.9798	0.9899	0.9242	A
ADA	5848	0.9848	0.9949	0.5	0.9798	0.6818	A
ADH	5769	0.9949	1		0.8636	0.9798	A
ADP	44468	0.9799	0.8792	0.6779	0.6913	0.7114	A
Adrenal	86187	0.8081	0.6364	0.5051	0.6667	0.6313	T
Ala	28018	0.9461	0.8889		0.7273	0.7138	A
ALS	8971	0.9949	0.9394	0.5	0.9545	0.9495	A
ANA	4866	0.9899	0.9899	0.5	0.7879	0.6313	A
Arteriovenous Anastomoses	673	0.9457	0.4496	0.7674	0.7674	0.6977	T
Astragalus	1157	0.9747	0.6364	0.7778	0.5152	0.399	T
BAT	6395	0.7025	0.9848	0.8939	0.8737	0.9646	AT
B-Cell Leukemia	639	0.9798	0.6646		0.8101	0.6899	T
BLM	2353	0.9747	0.904	0.5	0.9949	0.8485	A
Borrelia	6900	0.8232	0.5303	0.4949	0.6566	0.3939	T
BPD	3919	0.9949	0.9949	0.5556	1	0.9545	A
BR	17996	0.9765	0.8882	0.8765	0.8941	0.6706	A
Brucella abortus	2631	0.8944	0.6611	0.5556	0.6222	0.7278	T
BSA	14378	1	0.9949	0.5	0.8535	0.9242	A
BSE	2745	0.9949	0.9949	0.6919	0.9596	0.9343	A
Ca	145691	0.8535	0.7071		0.6869	0.5202	A
CAD	16237	0.9747	0.9697	0.5051	0.9747	0.9646	A
Callus	5941	0.9333	0.94	0.6733	0.6933	0.7933	T
CAM	13829	0.9747	0.9293	0.5	0.8535	0.9141	A
Cardiac pacemaker	1461	0.9293	0.9242	0.5	0.5101	0.697	T
CCD	5011	1	0.9362		0.9929	1	A
CCl4	4516	0.9899	0.9949	0.6414	0.8182	0.8182	A
CDA	1544	1	1	0.4899	0.9596	1	A
CDR	2457	1	0.9728	0.6735	0.9184	0.9388	A
Cell	1903168	0.9747	0.8384	0.7273	0.8889	0.9141	AT
Cement	16813	0.8919	0.8	0.573	0.6919	0.7081	T
CH	22974	0.9459	0.6824		0.8311	0.7838	A
Cholera	17451	0.9141	0.9091	0.5	0.9293	0.6111	T
CI	167337	0.929	0.5191		0.9781	0.4754	A
Cilia	6599	0.9487	0.9295	0.6859	0.7436	0.6731	T
CIS	62530	0.9935	1	0.9739	0.9608	0.8954	A
CLS	1378	1	1		1	0.7059	A
CNS	63072	0.9848	0.9949	0.9091	0.9394	0.9798	A
Coffee	6740	0.8485	0.8182	0.6465	0.5606	0.4747	T
Cold	67218	0.9	0.7423	0.6538	0.6308	0.8	AT
Compliance	62513	0.9242	0.899	0.6414	0.6616	0.6263	T
Cortex	174069	0.9545	0.3636	0.5303	0.9495	0.9747	T
Cortical	136425	0.9226	0.8519		0.8316	0.9226	T
CP	25736	0.9832	0.9697	0.468	0.9832	0.9731	A
CPDD	59	0.9429	0.9714	0.6571	0.8857	0.9143	A
Crack	3962	0.9755	0.9755	0.9141	0.8834	0.773	T
CRF	9527	0.9949	0.9646	0.5	0.9747	0.9646	A
cRNA	2753	1	1	0.9242	0.9091	0.9949	A
Crown	15026	0.8889	0.7071	0.5	0.601	0.4848	T
CTX	4694	0.9836	0.9945	0.6612	0.8033	0.9891	A
DAT	4085	0.9899	0.9444	0.5	0.9293	0.9697	A
DBA	10224	0.9891	0.9836	0.8743	0.9891	0.9672	A
dC	28549	0.9848	0.8939	0.899	0.9747	0.9747	A
DDD	3586	0.9192	0.8788		0.8737	0.7475	A
DDS	1508	0.9818	0.8864	0.4045	0.9364	0.9273	A
DE	100604	0.9048	0.3651		0.8095	0.7698	A
DI	37257	0.9949	0.9747	0.5152	0.9697	0.9848	A
Digestive	35329	0.8485	0.7374	0.5202	0.5303	0.4697	T
DON	2545	0.9921	0.9841	0.9365	0.9127	0.9048	A
drinking	60150	0.8788	0.8939	0.596	0.8586	0.8434	T
eCG	39331	0.9949	0.9596	0.7121	0.8838	0.904	A
Eels	1582	0.9923	1	0.5	0.9769	0.9692	AT
EGG	49212	0.8586	0.5606	0.5758	0.6465	0.5303	T
EM	12994	0.969	0.9302	0.7674	0.8915	0.8062	A
EMS	6354	1	1	0.5758	0.9545	0.9545	A
Epi	9259	0.9848	0.9192		0.798	0.7222	A
ERP	7012	1	0.9899	0.697	0.9848	0.9697	A
ERUPTION	12182	1	0.9899	0.5455	0.7576	0.8283	T
Erythrocytes	62444	0.8535	0.4444	0.4798	0.7273	0.5657	T
Exercises	16921	0.8434	0.8636	0.5354	0.5606	0.5808	T
FA	13128	0.9949	0.9697	0.5	0.9949	0.9141	A
Familial Adenomatous Polyposis	3123	0.8586	0.5051	0.7778	0.7828	0.7172	T
FAS	18410	0.9949	0.9899	0.5	0.9899	1	A
Fe	40425	0.9242	0.5101	0.3384	0.4747	0.5101	A
Fish	81796	0.9697	0.9242	0.766	0.8939	0.9343	AT
Follicle	30393	0.9596	0.9697		0.9444	0.8889	T
Follicles	25783	0.9596	0.9646		0.9545	0.904	T
FTC	1312	0.9848	1	0.9949	0.9848	0.5455	A
GAG	13325	0.9848	0.9747	0.5303	0.899	0.7778	A
Gamma-Interferon	8182	0.8232	0.4848		0.5354	0.5404	T
Ganglion	42474	0.9343	0.8939	0.5051	0.7424	0.6162	T
Gas	149794	0.904	0.8838	0.7828	0.5909	0.6414	T
Glycoside	7379	0.8838	0.8333		0.6768	0.7525	T
Haemophilus ducreyi	633	0.9216	0.7974	0.8235	0.8497	0.8039	T
HCl	22969	1	1	0.7222	0.9596	0.9747	A
Hemlock	273	0.9091	0.9351		0.7532	0.4545	T
Heregulin	614	0.8786	0.5723		0.6012	0.6705	T
HGF	5582	0.901	0.6719		0.8073	0.8073	A
HHV 8	1530	0.8523	0.5795	0.5943	0.5284	0.8011	A
Hip	71368	0.8485	0.7818		0.5939	0.4848	T
HIV	176886	0.8586	0.7121	0.5404	0.5303	0.5404	A
HPS	1820	1	1		0.9888	0.9775	A
HR	119681	0.9817	0.7523	0.8807	0.9725	0.9725	A
Hybridization	128204	0.9596	0.8131	0.5354	0.7778	0.7778	T
IA	21605	0.9701	0.9627	0.8358	0.9552	0.7612	A
Ice	16023	0.9574	0.7702		0.9489	0.9404	AT
INDO	3482	0.9918	0.959	0.9344	0.9918	0.9016	A
Ion	163017	0.899	0.8535	0.5152	0.6566	0.7172	T
IP	24055	0.9949	0.9541	0.8673	0.9337	0.9949	A
Iris	12788	0.9503	0.6646	0.9068	0.6894	0.441	T
ITP	4189	0.9646	0.798	0.5051	0.9444	0.9697	A
JP	1823	0.9688	0.8125	0.6354	0.8958	0.9688	A
LABOR	45507	0.904	0.8485	0.8131	0.8131	0.697	T
Lactation	21886	0.9343	0.7525	0.7071	0.6919	0.7323	T
Language	59466	0.9697	0.904	0.8283	0.7677	0.6768	T
Laryngeal	30005	0.8788	0.6616	0.399	0.7071	0.4596	T
Lawsonia	267	0.9652	1	0.9739	0.8435	0.7652	T
Leishmaniasis	11615	0.913	0.7826	0.4907	0.6335	0.5901	T
lens	48582	0.8923	0.4613	0.3434	0.4882	0.4545	T
Lupus	48333	0.8081	0.7037		0.5219	0.8485	T
lymphogranulomatosis	1872	0.8333	0.7917	0.7311	0.6	0.5042	T
MAF	1264	0.975	0.975	0.3917	0.7417	0.925	A
Malaria	43150	0.8939	0.9141	0.5152	0.6414	0.8838	T
MBP	7583	0.958	0.951		0.9441	0.9441	A
MCC	1899	1	0.8931	0.9084	0.9924	0.8702	A
Medullary	29532	0.9343	0.8434		0.9646	0.9192	T
MHC	42089	0.9899	0.9949	0.4293	0.8788	0.9495	A
Milk	71982	0.8586	0.8434		0.5909	0.7323	T
Moles	3625	0.9551	0.927	0.9138	0.8539	0.7816	T
MRS	8362	1	0.9578	0.6988	0.9518	0.8976	A
Murine sarcoma virus	1371	0.7889	0.45		0.5278	0.7278	T
NBS	2054	1	0.9178	0.7808	0.9452	0.9247	A
NEUROFIBROMATOSIS	8813	0.8232	0.7273	0.803	0.5808	0.7727	T
NM	197258	0.9836	0.9508	0.6639	0.7213	0.7459	A
NPC	5456	1	1	0.6074	0.9939	1	A
Nurse	68619	0.8939	0.7626	0.5152	0.6616	0.702	T
Nursing	166246	0.8737	0.8788	0.8333	0.7071	0.7071	T
OCD	4206	0.9798	0.9848	0.6768	0.9747	0.9192	A
OH	53384	0.9899	0.9848	0.8434	0.697	0.6465	A
Orf	10817	0.9848	0.9596	0.7222	0.899	0.9697	AT
ORI	1073	1	1	0.8862	0.9268	0.8455	A
PAC	4302	1	0.9839	0.7581	1	1	A
PAF	9227	1	0.9043	0.8609	0.9826	0.9913	A
Parotitis	1704	0.9141	0.697		0.7929	0.8131	T
PCA	14007	0.9695	0.943	0.3931	0.9084	0.8941	A
PCB	7049	1	0.9528		0.8268	0.7559	A
PCD	2695	0.9949	0.9949	0.5808	0.9192	0.9798	A
PCP	7250	0.9562	0.9731		0.8215	0.5522	A
PEP	4474	0.9747	0.9949	0.8939	0.9293	0.7121	A
PHA	16359	0.9818	0.9364	0.9	0.7364	0.7636	A
Pharmaceutical	42417	0.9293	0.803	0.5101	0.8586	0.7323	T
Phosphorus	32842	0.8384	0.5	0.5	0.4949	0.6414	T
Phosphorylase	11033	0.8735	0.5301		0.7831	0.5422	T
pI	69079	0.9936	0.9936	0.6923	0.9423	0.9872	A
Plague	6107	0.8631	0.5298	0.4107	0.6845	0.8095	T
Plaque	53240	0.9798	0.9798	0.4495	0.9293	0.8434	T
Platelet	118642	0.8586	0.7424	0.4192	0.8081	0.4545	T
Pleuropneumonia	1284	0.8939	0.4646	0.5859	0.8182	0.3636	T
Pneumocystis	8557	0.8889	0.2374	0.5909	0.8586	0.7172	T
POL	9667	0.9877	0.9877	0.6728	0.7346	0.7975	A
Polymyalgia Rheumatica	1745	0.8939	0.7273		0.9343	0.9444	T
posterior pituitary	2321	0.8557	0.6289	0.5	0.5464	0.4124	T
Potassium	95519	0.8384	0.4899	0.7778	0.6919	0.5606	T
PR	27072	0.9939	0.9818	0.8727	0.9515	0.9818	A
Projection	31823	0.9394	0.8838	0.8485	0.7374	0.6515	T
PVC	3637	0.9899	0.9949	0.9545	0.9848	0.9848	A
RA	38528	0.9899	0.9293		0.936	0.8923	A
Radiation	199449	0.8232	0.7172	0.6818	0.7475	0.7475	T
RB	13745	0.9899	0.9798	0.9343	0.9091	0.899	A
RBC	13818	0.8535	0.3788	0.4848	0.7121	0.6111	A
rDNA	13886	0.904	0.7626		0.5657	0.5202	A
Respiration	42348	0.9343	0.8182	0.7222	0.7879	0.702	T
Retinal	89413	0.9141	0.6616	0.6212	0.6263	0.8081	T
Root	96291	0.9747	0.9596	0.899	0.7374	0.702	T
RSV	6238	0.9552	0.9254		0.9328	0.8358	A
SARS	5481	0.9153	0.8788	0.5909	0.5808	0.6949	A
SARS-associated coronavirus	283	0.9444	0.8475		0.6017	0.7374	T
SCD	3637	0.9949	0.9949	0.5	0.9848	0.9545	A
Schistosoma mansoni	8790	0.8737	0.8232	0.5	0.702	0.5	T
Semen	18459	0.9194	0.8978	0.8978	0.6075	0.6398	T
sex factor	300	0.9015	0.8636	0.771	0.7273	0.7939	T
SLS	1734	1	1	0.4939	0.9639	0.9512	A
Sodium	239623	0.8434	0.601	0.6142	0.7424	0.4619	T
SPR	3427	0.9949	0.9949	0.5	0.9444	0.9646	A
SS	20114	1	1	0.8542	0.9932	0.9931	A
Staph	2035	0.803	0.697	0.5	0.6111	0.7778	T
STEM	142512	0.9798	0.6818	0.8838	0.9495	0.9596	T
Sterilization	14857	0.9343	0.8687		0.6616	0.6263	T
Strep	1384	0.8636	0.6919	0.533	0.7677	0.7614	T
Synapsis	1104	0.9254	0.903	0.7388	0.8657	0.8507	T
TAT	8711	0.8855	0.8215	0.3232	0.6936	0.6162	A
Tax	7705	0.9889	0.9889	0.7556	0.95	0.9833	AT
TEM	14859	0.9899	0.7121	0.5	0.8485	0.8535	A
THYMUS	40499	0.9192	0.7576	0.4444	0.6936	0.3535	T
TLC	9158	0.9949	1	0.8232	0.9697	0.8131	A
TMJ	5038	0.8283	0.6919	0.5	0.5455	0.6111	A
TMP	3061	0.98	0.78	0.7533	0.9933	0.96	A
TNC	1019	0.988	0.988		0.982	0.7665	A
TNT	1879	0.9949	0.9747	0.8081	0.9141	0.8838	A
Tolerance	122693	0.9141	0.6263	0.8485	0.6717	0.8889	T
tomography	161590	0.8737	0.702		0.6111	0.7879	T
Torula	402	0.8268	0.8031	0.7459	0.5354	0.5328	T
TPA	16360	0.9646	0.9394		0.7576	0.9192	A
TPO	3000	0.9747	0.9949		0.9394	0.8586	A
TRF	1265	0.9777	0.905		0.8771	0.8603	A
TSF	745	0.9811	1		0.9623	0.9434	A
TYR	19967	0.899	0.8434		0.7929	0.7121	A
US	195488	0.9646	0.9394	0.8384	0.6869	0.6414	A
Ventricles	17407	0.9697	0.899	0.5	0.9192	0.9242	T
veterinary	21199	0.8081	0.6667	0.5	0.5152	0.4747	T
Wasp	3358	0.9747	0.7828	0.5	0.8586	0.9444	AT
WBS	561	1	0.9453		0.5547	0.6563	A
WT1	2042	0.8636	0.6212	0.4798	0.5758	0.8182	A
Yellow Fever	3405	0.8798	0.4536	0.4645	0.9235	0.8361	T
