# Supplementary material for: Exploiting MeSH indexing in MEDLINE to generate a data set for word sense disambiguation
Source: BMC Bioinformatics. 2011 Jun 2;12:223. doi: 10.1186/1471-2105-12-223 (PMC3123611; doi:10.1186/1471-2105-12-223)
Supplement: Additional file 2 — Semantic Type frequency in the MSH WSD set and Metathesaurus concept count. [file 1471-2105-12-223-S2.CSV]

ST	Description	MeSH WSD Freq	MT count
T047	Disease or Syndrome	73	24984
T116	Amino Acid, Peptide, or Protein	50	111791
T121	Pharmacologic Substance	44	103020
T123	Biologically Active Substance	32	54886
T023	Body Part, Organ, or Organ Component	29	67429
T109	Organic Chemical	26	145613
T083	Geographic Area	24	710
T129	Immunologic Factor	17	20522
T191	Neoplastic Process	15	11605
T114	Nucleic Acid, Nucleoside, or Nucleotide	11	9236
T019	Congenital Abnormality	10	2132
T126	Enzyme	10	24616
T131	Hazardous or Poisonous Substance	10	5315
T059	Laboratory Procedure	10	6797
T002	Plant	10	94001
T060	Diagnostic Procedure	9	30390
T197	Inorganic Chemical	9	4657
T125	Hormone	8	2517
T028	Gene or Genome	8	49614
T196	Element, Ion, or Isotope	8	1142
T007	Bacterium	8	105665
T005	Virus	8	6791
T061	Therapeutic or Preventive Procedure	7	177643
T040	Organism Function	6	4141
T074	Medical Device	5	19710
T025	Cell	5	4412
T124	Neuroreactive Substance or Biogenic Amine	5	688
T097	Professional or Occupational Group	5	1759
T081	Quantitative Concept	5	4592
T168	Food	4	1589
T122	Biomedical or Dental Material	4	3489
T030	Body Space or Junction	4	6995
T118	Carbohydrate	3	10277
T119	Lipid	3	6135
T015	Mammal	3	6512
T070	Natural Phenomenon or Process	3	614
T020	Acquired Abnormality	3	792
T031	Body Substance	3	946
T195	Antibiotic	3	4255
T091	Biomedical Occupation or Discipline	3	858
T042	Organ or Tissue Function	3	2067
T043	Cell Function	3	9558
T046	Pathologic Function	3	2770
T073	Manufactured Object	2	2439
T115	Organophosphorus Compound	2	2375
T022	Body System	2	397
T024	Tissue	2	3958
T127	Vitamin	2	951
T063	Molecular Biology Research Technique	2	250
T026	Cell Component	2	4065
T130	Indicator, Reagent, or Diagnostic Aid	2	8693
T033	Finding	2	47662
T170	Intellectual Product	2	9103
T032	Organism Attribute	2	1425
T192	Receptor	2	4468
T094	Professional Society	2	39
T093	Health Care Related Organization	2	1009
T048	Mental or Behavioral Dysfunction	2	2123
T004	Fungus	2	46865
T009	Invertebrate	2	108515
T013	Fish	2	15220
T055	Individual Behavior	2	782
T075	Research Device	1	81
T018	Embryonic Structure	1	811
T066	Machine Activity	1	97
T169	Functional Concept	1	1689
T034	Laboratory or Test Result	1	2507
T171	Language	1	486
T037	Injury or Poisoning	1	7520
T039	Physiologic Function	1	1083
T095	Self-help or Relief Organization	1	142
T092	Organization	1	316
T041	Mental Process	1	728
T102	Group Attribute	1	111
T045	Genetic Function	1	3100
T104	Chemical Viewed Structurally	1	291
T184	Sign or Symptom	1	2139
T110	Steroid	1	9797
T057	Occupational Activity	1	494
T058	Health Care Activity	1	3039
T056	Daily or Recreational Activity	1	349
Total		569
