# Supplementary material for: Exploiting MeSH indexing in MEDLINE to generate a data set for word sense disambiguation
Source: BMC Bioinformatics. 2011 Jun 2;12:223. doi: 10.1186/1471-2105-12-223 (PMC3123611; doi:10.1186/1471-2105-12-223)
Supplement: Additional file 3 — Sense frequency and MeSH Heading [file 1471-2105-12-223-S3.CSV]

Term	UMLS CUI	Sense	Count	MeSH Heading
AA	C0002520	M1	1459	Amino Acids
AA	C0001972	M2	249	Alcoholics Anonymous
ADA	C0002456	M1	558	American Dental Association
ADA	C0001457	M2	1741	Adenosine Deaminase
ADH	C0001942	M1	1885	Alcohol Dehydrogenase
ADH	C0003779	M2	129	Arginine Vasopressin
ADP	C0001459	M1	11678	Adenosine Diphosphate
ADP	C0004374	M2	51	Automatic Data Processing
Adrenal	C0014563	M1	2252	Epinephrine
Adrenal	C0001625	M2	20268	Adrenal Glands
Ala	C0001898	M1	2004	Alanine
Ala	C0002563	M2	1723	Aminolevulinic Acid
Ala	C0051405	M3	255	alpha-Linolenic Acid
ALS	C0003372	M1	381	Antilymphocyte Serum
ALS	C0002736	M2	5381	Amyotrophic Lateral Sclerosis
ANA	C0002463	M1	741	American Nurses' Association
ANA	C0003243	M2	1589	Antibodies, Antinuclear
Arteriovenous Anastomoses	C0684204	M1	32	Arteriovenous Shunt, Surgical
Arteriovenous Anastomoses	C0225984	M2	221	Arteriovenous Anastomosis
Astragalus	C0039277	M1	117	Talus
Astragalus	C0330845	M2	255	Astragalus Plant
B-Cell Leukemia	C2004493	M1	94	Leukemia, B-Cell
B-Cell Leukemia	C0023434	M2	67	Leukemia, Lymphocytic, Chronic, B-Cell
BAT	C0006298	M1	1298	Adipose Tissue, Brown
BAT	C0008139	M2	2975	Chiroptera
BLM	C0005859	M1	176	Bloom Syndrome
BLM	C0005740	M2	964	Bleomycin
Borrelia	C0024198	M1	3373	Lyme Disease
Borrelia	C0006033	M2	739	Borrelia
BPD	C0006287	M1	925	Bronchopulmonary Dysplasia
BPD	C0006012	M2	994	Borderline Personality Disorder
Brucella abortus	C0302363	M1	83	Brucellosis, Bovine
Brucella abortus	C0006304	M2	1441	Brucella abortus
BR	C0006137	M1	76	Brazil
BR	C0006222	M2	413	Bromides
BSA	C0005902	M1	408	Body Surface Area
BSA	C0036774	M2	5816	Serum Albumin, Bovine
BSE	C0085209	M1	1269	Encephalopathy, Bovine Spongiform
BSE	C0085105	M2	318	Breast Self-Examination
CAD	C0011905	M1	374	Diagnosis, Computer-Assisted
CAD	C1956346	M2	4294	Coronary Artery Disease
Callus	C0006767	M1	1096	Bony Callus
Callus	C0376154	M2	52	Callosities
CAM	C0007578	M1	987	Cell Adhesion Molecules
CAM	C0178551	M2	246	Chorioallantoic Membrane
Cardiac pacemaker	C0037189	M1	117	Sinoatrial Node
Cardiac pacemaker	C0030163	M2	788	Pacemaker, Artificial
Ca	C0006675	M1	48841	Calcium
Ca	C0006754	M2	611	California
Ca	C0019564	M3	2692	Hippocampus
Ca	C0006823	M4	133	Canada
CCD	C0751951	M1	43	Myopathy, Central Core
CCD	C0008928	M2	109	Cleidocranial Dysplasia
CCl4	C0209338	M1	111	Chemokine CCL4
CCl4	C0007022	M2	2083	Carbon Tetrachloride
CDA	C0092801	M1	450	Cladribine
CDA	C0002876	M2	153	Anemia, Dyserythropoietic, Congenital
CDR	C0011485	M1	49	Deoxycytidine
CDR	C0021024	M2	198	Complementarity Determining Regions
Cell	C0007634	M1	2874	Cells
Cell	C1136359	M2	396	Cellular Phone
Cement	C1706094	M1	1775	Dental Cements
Cement	C0011343	M2	88	Dental Cementum
Cholera	C0008354	M1	4005	Cholera
Cholera	C0008359	M2	349	Cholera Vaccines
CH	C0008115	M1	97	China
CH	C0039021	M2	58	Switzerland
Cilia	C0008778	M1	3457	Cilia
Cilia	C0015422	M2	58	Eyelashes
CIS	C0007099	M1	773	Carcinoma in Situ
CIS	C0162854	M2	55	Commonwealth of Independent States
CI	C0022326	M1	85	Cote d'Ivoire
CI	C0008107	M2	157	Chile
CLS	C0265252	M1	20	Coffin-Lowry Syndrome
CLS	C0343084	M2	18	Capillary Leak Syndrome
CNS	C0028654	M1	492	Nurse Clinicians
CNS	C0927232	M2	8321	Central Nervous System
Coffee	C0085952	M1	250	Coffea
Coffee	C0009237	M2	2972	Coffee
Cold	C0009264	M1	19112	Cold Temperature
Cold	C0024117	M2	67	Pulmonary Disease, Chronic Obstructive
Cold	C0009443	M3	1568	Common Cold
Compliance	C0009563	M1	2225	Compliance
Compliance	C1321605	M2	11584	Patient Compliance
Cortex	C0007776	M1	37751	Cerebral Cortex
Cortex	C0001614	M2	291	Adrenal Cortex Diseases
Cortical	C0022655	M1	3641	Kidney Cortex
Cortical	C0007776	M2	32334	Cerebral Cortex
Cortical	C0001613	M3	1200	Adrenal Cortex
CPDD	C0553730	M1	14	Chondrocalcinosis
CPDD	C0008838	M2	23	Cisplatin
CP	C0007789	M1	1759	Cerebral Palsy
CP	C0033477	M2	109	Propionibacterium acnes
CP	C0008925	M3	349	Cleft Palate
Crack	C0085163	M1	727	Crack Cocaine
Crack	C0040441	M2	67	Tooth Fractures
CRF	C0022661	M1	2696	Kidney Failure, Chronic
CRF	C0010132	M2	3965	Corticotropin-Releasing Hormone
cRNA	C1321571	M1	141	Nurse Anesthetists
cRNA	C0056208	M2	350	RNA, Complementary
Crown	C0226993	M1	678	Tooth Crown
Crown	C0010384	M2	3535	Crowns
CTX	C0238052	M1	86	Xanthomatosis, Cerebrotendinous
CTX	C0010583	M2	468	Cyclophosphamide
DAT	C0002395	M1	901	Alzheimer Disease
DAT	C0114838	M2	1477	Dopamine Plasma Membrane Transport Proteins
DBA	C1260899	M1	90	Anemia, Diamond-Blackfan
DBA	C0025923	M2	5415	Mice, Inbred DBA
dC	C0012764	M1	462	District of Columbia
dC	C0011485	M2	143	Deoxycytidine
DDD	C0026256	M1	170	Mitotane
DDD	C0011037	M2	237	Dichlorodiphenyldichloroethane
DDS	C0010980	M1	388	Dapsone
DDS	C0950121	M2	23	Denys-Drash Syndrome
DDS	C0085104	M3	185	Drug Delivery Systems
DE	C0011198	M1	28	Delaware
DE	C0017480	M2	367	Germany
Digestive	C0012240	M1	3304	Digestive System
Digestive	C0012238	M2	1459	Digestion
DI	C0011848	M1	392	Diabetes Insipidus
DI	C0032246	M2	184	Ploidies
DON	C0028652	M1	28	Nurse Administrators
DON	C0012020	M2	112	Diazooxonorleucine
drinking	C0684271	M1	3622	Drinking
drinking	C0001948	M2	12926	Alcohol Drinking
eCG	C0018064	M1	164	Gonadotropins, Equine
eCG	C1623258	M2	23755	Electrocardiography
Eels	C0677644	M1	34	Spectroscopy, Electron Energy-Loss
Eels	C0013671	M2	392	Eels
EGG	C0029974	M1	6817	Ovum
EGG	C0013710	M2	3283	Eggs
EMS	C0013961	M1	2561	Emergency Medical Services
EMS	C0015063	M2	671	Ethyl Methanesulfonate
EM	C0026019	M1	2191	Microscopy, Electron
EM	C0014921	M2	31	Estramustine
Epi	C0014563	M1	768	Epinephrine
Epi	C0014582	M2	353	Epirubicin
ERP	C0015214	M1	2679	Evoked Potentials
ERP	C0008310	M2	146	Cholangiopancreatography, Endoscopic Retrograde
ERUPTION	C0015230	M1	213	Exanthema
ERUPTION	C1533692	M2	2149	Tooth Eruption
Erythrocytes	C0014792	M1	34746	Erythrocytes
Erythrocytes	C0014772	M2	618	Erythrocyte Count
Exercises	C0452240	M1	2419	Exercise Therapy
Exercises	C0015259	M2	1909	Exercise
Familial Adenomatous Polyposis	C0162832	M1	129	Genes, APC
Familial Adenomatous Polyposis	C0032580	M2	1643	Adenomatous Polyposis Coli
FAS	C0015683	M1	742	Fatty Acid Synthetase Complex
FAS	C0015923	M2	546	Fetal Alcohol Syndrome
FA	C0016410	M1	364	Folic Acid
FA	C0015625	M2	914	Fanconi Anemia
Fe	C0376520	M1	150	Iron, Dietary
Fe	C0302583	M2	10229	Iron
Fish	C0016163	M1	20222	Fishes
Fish	C0162789	M2	12219	In Situ Hybridization, Fluorescence
Follicles	C0221971	M1	1424	Hair Follicle
Follicles	C0018120	M2	7563	Ovarian Follicle
Follicle	C0221971	M1	1573	Hair Follicle
Follicle	C0018120	M2	6235	Ovarian Follicle
FTC	C0041713	M1	293	United States Federal Trade Commission
FTC	C0206682	M2	157	Adenocarcinoma, Follicular
GAG	C0017346	M1	893	Genes, gag
GAG	C0017973	M2	2588	Glycosaminoglycans
Gamma-Interferon	C0021740	M1	489	Interferon-gamma, Recombinant
Gamma-Interferon	C0021745	M2	4577	Interferon-gamma
Ganglion	C0017067	M1	2643	Ganglia
Ganglion	C1258666	M2	260	Ganglion Cysts
Gas	C0017110	M1	7320	Gases
Gas	C0016204	M2	153	Flatulence
Glycoside	C0007158	M1	540	Cardiac Glycosides
Glycoside	C0017977	M2	1701	Glycosides
Haemophilus ducreyi	C0007947	M1	55	Chancroid
Haemophilus ducreyi	C0018481	M2	225	Haemophilus ducreyi
HCl	C0023443	M1	897	Leukemia, Hairy Cell
HCl	C0020259	M2	1836	Hydrochloric Acid
Hemlock	C0949851	M1	60	Tsuga
Hemlock	C0242872	M2	21	Hemlock
Heregulin	C0752253	M1	75	Neuregulins
Heregulin	C0626201	M2	319	Neuregulin-1
HGF	C0021760	M1	94	Interleukin-6
HGF	C0062534	M2	3597	Hepatocyte Growth Factor
HHV 8	C0376526	M1	634	Herpesvirus 8, Human
HHV 8	C0036220	M2	78	Sarcoma, Kaposi
Hip	C0019552	M1	4947	Hip
Hip	C0022122	M2	67	Ischium
HIV	C0019693	M1	85010	HIV Infections
HIV	C0019682	M2	5510	HIV
HPS	C0242994	M1	81	Hantavirus Infections
HPS	C0079504	M2	105	Hermanski-Pudlak Syndrome
HR	C0010343	M1	11	Croatia
HR	C0018810	M2	11908	Heart Rate
Hybridization	C0020202	M1	1968	Hybridization, Genetic
Hybridization	C0028602	M2	24647	Nucleic Acid Hybridization
IA	C0022037	M1	36	Iowa
IA	C0021487	M2	128	Injections, Intra-Arterial
Ice	C0025611	M1	38	Methamphetamine
Ice	C0020746	M2	1945	Ice
Ice	C0534519	M3	617	Caspase 1
INDO	C0021247	M1	25	Indonesia
INDO	C0021246	M2	417	Indomethacin
Ion	C0022024	M1	185	Iontophoresis
Ion	C0022023	M2	7392	Ions
IP	C0021069	M1	104	Immunoprecipitation
IP	C0021171	M2	124	Incontinentia Pigmenti
Iris	C0022077	M1	5379	Iris
Iris	C1001362	M2	63	Iris Plant
ITP	C0021540	M1	114	Inosine Triphosphate
ITP	C0043117	M2	1658	Purpura, Thrombocytopenic, Idiopathic
JP	C0031106	M1	94	Aggressive Periodontitis
JP	C0022341	M2	133	Japan
LABOR	C0022864	M1	8705	Labor, Obstetric
LABOR	C0043227	M2	214	Work
Lactation	C0022925	M1	12754	Lactation
Lactation	C0006147	M2	1083	Breast Feeding
Language	C0033348	M1	699	Programming Languages
Language	C0023008	M2	9059	Language
Laryngeal	C0023078	M1	5268	Larynx
Laryngeal	C0023081	M2	105	Larynx, Artificial
Lawsonia	C1068388	M1	19	Lawsonia Plant
Lawsonia	C0752045	M2	132	Lawsonia Bacteria
Leishmaniasis	C1548483	M1	69	Leishmaniasis Vaccines
Leishmaniasis	C0023281	M2	2904	Leishmaniasis
lens	C0023318	M1	723	Lenses
lens	C0023308	M2	282	Lens Diseases
lens	C0023317	M3	13265	Lens, Crystalline
Lupus	C0024131	M1	980	Lupus Vulgaris
Lupus	C0024141	M2	28586	Lupus Erythematosus, Systemic
Lupus	C0024138	M3	1081	Lupus Erythematosus, Discoid
lymphogranulomatosis	C0036202	M1	22	Sarcoidosis
lymphogranulomatosis	C0019829	M2	1660	Hodgkin Disease
MAF	C0079786	M1	212	Macrophage-Activating Factors
MAF	C0919482	M2	23	Maf Transcription Factors
Malaria	C0206255	M1	900	Malaria Vaccines
Malaria	C0024530	M2	20196	Malaria
MBP	C0014063	M1	2705	Myelin Basic Proteins
MBP	C0065661	M2	45	Mannose-Binding Lectin
MCC	C0162804	M1	33	Genes, MCC
MCC	C0007129	M2	353	Carcinoma, Merkel Cell
Medullary	C0001629	M1	1810	Adrenal Medulla
Medullary	C0025148	M2	3051	Medulla Oblongata
MHC	C0027100	M1	1244	Myosin Heavy Chains
MHC	C0024518	M2	5420	Major Histocompatibility Complex
Milk	C0026131	M1	27080	Milk
Milk	C0026140	M2	9190	Milk, Human
Moles	C0324740	M1	104	Moles
Moles	C0027960	M2	80	Nevus
MRS	C0025235	M1	69	Melkersson-Rosenthal Syndrome
MRS	C0024487	M2	3976	Magnetic Resonance Spectroscopy
Murine sarcoma virus	C0026630	M1	428	Sarcoma Viruses, Murine
Murine sarcoma virus	C0026399	M2	82	Moloney murine sarcoma virus
NBS	C0027819	M1	104	Neuroblastoma
NBS	C0398791	M2	51	Nijmegen Breakage Syndrome
NEUROFIBROMATOSIS	C0162678	M1	935	Neurofibromatoses
NEUROFIBROMATOSIS	C0085113	M2	490	Genes, Neurofibromatosis 1
NM	C0025033	M1	39	Mechlorethamine
NM	C0027972	M2	87	New Mexico
NPC	C0220756	M1	67	Niemann-Pick Disease, Type C
NPC	C0028587	M2	320	Nuclear Pore
Nurse	C0028661	M1	4292	Nurses
Nurse	C0006147	M2	291	Breast Feeding
Nursing	C0028677	M1	14979	Nursing
Nursing	C0006147	M2	1203	Breast Feeding
OCD	C0028768	M1	3255	Obsessive-Compulsive Disorder
OCD	C0029421	M2	129	Osteochondritis Dissecans
OH	C0063146	M1	2289	Hydroxyl Radical
OH	C0028905	M2	196	Ohio
Orf	C0079941	M1	3988	Open Reading Frames
Orf	C0013570	M2	235	Ecthyma, Contagious
ORI	C0242961	M1	263	Replication Origin
ORI	C0206601	M2	25	United States Office of Research Integrity
PAC	C0033036	M1	17	Atrial Premature Complexes
PAC	C0949780	M2	47	Chromosomes, Artificial, P1 Bacteriophage
PAF	C0037019	M1	17	Shy-Drager Syndrome
PAF	C0032172	M2	6133	Platelet Activating Factor
Parotitis	C0026780	M1	419	Mumps
Parotitis	C0030583	M2	864	Parotitis
PCA	C0429865	M1	1488	Principal Component Analysis
PCA	C0149576	M2	100	Posterior Cerebral Artery
PCA	C0078944	M3	1136	Analgesia, Patient-Controlled
PCA	C0030625	M4	623	Passive Cutaneous Anaphylaxis
PCA	C0030131	M5	268	p-Chloroamphetamine
PCB	C0032447	M1	5044	Polychlorinated Biphenyls
PCB	C0033223	M2	29	Procarbazine
PCD	C0162638	M1	1089	Apoptosis
PCD	C0022521	M2	117	Kartagener Syndrome
PCP	C0032305	M1	1419	Pneumonia, Pneumocystis
PCP	C0030855	M2	750	Pentachlorophenol
PCP	C0031381	M3	1685	Phencyclidine
PEP	C0031642	M1	369	Phosphoenolpyruvate
PEP	C0135981	M2	122	Peplomycin
Pharmaceutical	C0013058	M1	605	Dosage Forms
Pharmaceutical	C0031336	M2	891	Pharmacy
PHA	C0031858	M1	5182	Phytohemagglutinins
PHA	C0030779	M2	12	Pelger-Huet Anomaly
Phosphorus	C0080014	M1	359	Phosphorus, Dietary
Phosphorus	C0031705	M2	13137	Phosphorus
Phosphorylase	C0017916	M1	2743	Phosphorylases
Phosphorylase	C0917783	M2	68	Glycogen Phosphorylase, Muscle Form
pI	C0022171	M1	1797	Isoelectric Point
pI	C0812425	M2	58	Mitotic Index
Plague	C0032064	M1	2449	Plague
Plague	C0032066	M2	70	Plague Vaccine
Plaque	C0333463	M1	722	Senile Plaques
Plaque	C0011389	M2	9065	Dental Plaque
Platelet	C0032181	M1	6910	Platelet Count
Platelet	C0005821	M2	35031	Blood Platelets
Pleuropneumonia	C0032241	M1	272	Pleuropneumonia
Pleuropneumonia	C0026934	M2	288	Mycoplasma
Pneumocystis	C0032305	M1	4028	Pneumonia, Pneumocystis
Pneumocystis	C0597258	M2	849	Pneumocystis
Polymyalgia Rheumatica	C0032533	M1	729	Polymyalgia Rheumatica
Polymyalgia Rheumatica	C0039483	M2	136	Giant Cell Arteritis
POL	C0017360	M1	663	Genes, pol
POL	C0032356	M2	65	Poland
posterior pituitary	C0032017	M1	96	Pituitary Hormones, Posterior
posterior pituitary	C0032009	M2	834	Pituitary Gland, Posterior
Potassium	C0032821	M1	33711	Potassium
Potassium	C0162800	M2	271	Potassium, Dietary
Projection	C0016538	M1	496	Forecasting
Projection	C0033363	M2	170	Projection
PR	C0034044	M1	69	Puerto Rico
PR	C0034833	M2	3891	Receptors, Progesterone
PVC	C0151636	M1	107	Ventricular Premature Complexes
PVC	C0032624	M2	1147	Polyvinyl Chloride
Radiation	C0851346	M1	1801	Radiation
Radiation	C1522449	M2	11906	Radiotherapy
RA	C0002893	M1	190	Anemia, Refractory
RA	C0034625	M2	278	Radium
RA	C0003873	M3	18680	Arthritis, Rheumatoid
RBC	C0014792	M1	5919	Erythrocytes
RBC	C0014772	M2	557	Erythrocyte Count
RB	C0035335	M1	616	Retinoblastoma
RB	C0035930	M2	1279	Rubidium
rDNA	C0012931	M1	131	DNA, Recombinant
rDNA	C0012933	M2	6754	DNA, Ribosomal
Respiration	C0035203	M1	8640	Respiration
Respiration	C0282636	M2	1248	Cell Respiration
Retinal	C0035331	M1	1183	Retinaldehyde
Retinal	C0035298	M2	28146	Retina
Root	C0242726	M1	11094	Plant Roots
Root	C0040452	M2	5771	Tooth Root
RSV	C0086943	M1	36	Rous sarcoma virus
RSV	C0035236	M2	1901	Respiratory Syncytial Viruses
SARS-associated coronavirus	C1175175	M1	48	Severe Acute Respiratory Syndrome
SARS-associated coronavirus	C1175743	M2	72	SARS Virus
SARS	C1175175	M1	1800	Severe Acute Respiratory Syndrome
SARS	C1175743	M2	802	SARS Virus
SCD	C0085298	M1	611	Death, Sudden, Cardiac
SCD	C0002895	M2	1366	Anemia, Sickle Cell
Schistosoma mansoni	C0036319	M1	4159	Schistosoma mansoni
Schistosoma mansoni	C0036330	M2	1097	Schistosomiasis mansoni
Semen	C0036563	M1	90	Seeds
Semen	C0036614	M2	8110	Semen
sex factor	C0036881	M1	37	Sex Factors
sex factor	C0015435	M2	97	F Factor
SLS	C0037231	M1	68	Sjogren-Larsson Syndrome
SLS	C0037506	M2	415	Sodium Dodecyl Sulfate
Sodium	C0037473	M1	38393	Sodium
Sodium	C0037570	M2	1607	Sodium, Dietary
SPR	C0164209	M1	101	Receptors, Neurokinin-1
SPR	C0597731	M2	1664	Surface Plasmon Resonance
SS	C0039101	M1	105	Sarcoma, Synovial
SS	C0085077	M2	49	Sweet Syndrome
Staph	C0038160	M1	419	Staphylococcal Infections
Staph	C0038170	M2	291	Staphylococcus
STEM	C0242767	M1	2049	Plant Stems
STEM	C0162731	M2	119	Microscopy, Electron, Scanning Transmission
Sterilization	C0038288	M1	2577	Sterilization, Reproductive
Sterilization	C0038280	M2	4112	Sterilization
Strep	C0038402	M1	230	Streptococcus
Strep	C0038395	M2	342	Streptococcal Infections
Synapsis	C0039062	M1	36	Synapses
Synapsis	C0598501	M2	189	Chromosome Pairing
TAT	C0039756	M1	280	Thematic Apperception Test
TAT	C0017375	M2	250	Genes, tat
TAT	C0039341	M3	2432	Gene Products, tat
Tax	C0144576	M1	83	Paclitaxel
Tax	C0039371	M2	1732	Taxes
TEM	C0678118	M1	2244	Microscopy, Electron, Transmission
TEM	C0040975	M2	113	Triethylenemelamine
THYMUS	C0040112	M1	442	Thymus Extracts
THYMUS	C0040113	M2	19904	Thymus Gland
THYMUS	C1015036	M3	136	Thymus Plant
TLC	C0040509	M1	521	Total Lung Capacity
TLC	C0008569	M2	3454	Chromatography, Thin Layer
TMJ	C0039496	M1	675	Temporomandibular Joint Dysfunction Syndrome
TMJ	C0039493	M2	1872	Temporomandibular Joint
TMP	C0041041	M1	561	Trimethoprim
TMP	C0040079	M2	52	Thymidine Monophosphate
TNC	C0076088	M1	69	Tenascin
TNC	C0077400	M2	405	Troponin C
TNT	C0077404	M1	473	Troponin T
TNT	C0041070	M2	590	Trinitrotoluene
Tolerance	C0013220	M1	9348	Drug Tolerance
Tolerance	C0020963	M2	10058	Immune Tolerance
tomography	C0040395	M1	2954	Tomography
tomography	C0040405	M2	71990	Tomography, X-Ray Computed
Torula	C0010414	M1	39	Cryptococcosis
Torula	C0010415	M2	90	Cryptococcus
TPA	C0039654	M1	7353	Tetradecanoylphorbol Acetate
TPA	C0032143	M2	2912	Tissue Plasminogen Activator
TPO	C0040052	M1	1100	Thrombopoietin
TPO	C0021965	M2	788	Iodide Peroxidase
TRF	C0040162	M1	164	Thyrotropin-Releasing Hormone
TRF	C0021759	M2	81	Interleukin-5
TSF	C0040052	M1	36	Thrombopoietin
TSF	C0021756	M2	19	Interleukin-2
TYR	C0041485	M1	3589	Tyrosine
TYR	C0041484	M2	217	Monophenol Monooxygenase
US	C0041703	M1	25895	United States
US	C0041618	M2	2907	Ultrasonography
Ventricles	C0018827	M1	3180	Heart Ventricles
Ventricles	C0007799	M2	2080	Cerebral Ventricles
veterinary	C0206212	M1	114	Animal Technicians
veterinary	C0042615	M2	5766	Veterinary Medicine
Wasp	C0258432	M1	466	Wiskott-Aldrich Syndrome Protein
Wasp	C0043041	M2	1257	Wasps
WBS	C0175702	M1	98	Williams Syndrome
WBS	C0004903	M2	36	Beckwith-Wiedemann Syndrome
WT1	C0148873	M1	851	WT1 Proteins
WT1	C0027708	M2	224	Wilms Tumor
Yellow Fever	C0043395	M1	1304	Yellow Fever
Yellow Fever	C0301508	M2	87	Yellow Fever Vaccine
