# Supplementary material for: Exploiting MeSH indexing in MEDLINE to generate a data set for word sense disambiguation
Source: BMC Bioinformatics. 2011 Jun 2;12:223. doi: 10.1186/1471-2105-12-223 (PMC3123611; doi:10.1186/1471-2105-12-223)
Supplement: Additional file 4 — Inter semantic types results. [file 1471-2105-12-223-S4.CSV]

Types	Description	Frequency	AEC	JDI	MRD	A-CUI
T047-T121	Disease or Syndrome-Pharmacologic Substance	12	0.8691	0.5153	0.8624	0.8678
T116-T116	Amino Acid, Peptide, or Protein-Amino Acid, Peptide, or Protein	11	0.8129		0.8262	0.7841
T047-T129	Disease or Syndrome-Immunologic Factor	8	0.7962	0.5803	0.8107	0.8044
T116-T123	Amino Acid, Peptide, or Protein-Biologically Active Substance	7	0.9206	0.8939	0.9082	0.8206
T007-T047	Bacterium-Disease or Syndrome	6	0.6404	0.5822	0.7209	0.6381
T047-T047	Disease or Syndrome-Disease or Syndrome	6	0.8843		0.8773	0.8495
T047-T116	Disease or Syndrome-Amino Acid, Peptide, or Protein	5	0.9479	0.58	0.925	0.9093
T116-T121	Amino Acid, Peptide, or Protein-Pharmacologic Substance	5	0.8345		0.7653	0.8024
T116-T126	Amino Acid, Peptide, or Protein-Enzyme	5	0.7881		0.796	0.7526
T116-T129	Amino Acid, Peptide, or Protein-Immunologic Factor	5	0.8073	0.3917	0.7848	0.8153
T023-T023	Body Part, Organ, or Organ Component-Body Part, Organ, or Organ Component	4	0.8899		0.8644	0.7992
T109-T116	Organic Chemical-Amino Acid, Peptide, or Protein	4	0.971	0.6137	0.8079	0.8866
T109-T121	Organic Chemical-Pharmacologic Substance	4	0.9226		0.814	0.7862
T196-T197	Element, Ion, or Isotope-Inorganic Chemical	4	0.5253	0.5576	0.601	0.5435
T002-T023	Plant-Body Part, Organ, or Organ Component	3	0.7535	0.8612	0.6473	0.514
T005-T047	Virus-Disease or Syndrome	3	0.8128	0.5657	0.5709	0.6576
T019-T047	Congenital Abnormality-Disease or Syndrome	3	0.9818		0.8478	0.7799
T023-T074	Body Part, Organ, or Organ Component-Medical Device	3	0.7643	0.4663	0.6061	0.5471
T023-T121	Body Part, Organ, or Organ Component-Pharmacologic Substance	3	0.6423	0.5421	0.6131	0.6173
T025-T059	Cell-Laboratory Procedure	3	0.5219	0.4613	0.7492	0.5438
T028-T191	Gene or Genome-Neoplastic Process	3	0.7085	0.8297	0.7853	0.7867
T047-T060	Disease or Syndrome-Diagnostic Procedure	3	0.9741	0.6319	0.962	0.9322
T047-T191	Disease or Syndrome-Neoplastic Process	3	0.9032	0.7887	0.8461	0.8073
T083-T083	Geographic Area-Geographic Area	3	0.5222		0.8729	0.6763
T109-T109	Organic Chemical-Organic Chemical	3	0.9169		0.8328	0.7419
T109-T123	Organic Chemical-Biologically Active Substance	3	0.9099	0.651	0.883	0.9229
T116-T125	Amino Acid, Peptide, or Protein-Hormone	3	0.8258		0.7806	0.8369
T116-T131	Amino Acid, Peptide, or Protein-Hazardous or Poisonous Substance	3	0.9697	0.7248	0.83	0.8737
T121-T121	Pharmacologic Substance-Pharmacologic Substance	3	0.7811		0.697	0.7273
T121-T126	Pharmacologic Substance-Enzyme	3	0.9276		0.8047	0.8704
T121-T131	Pharmacologic Substance-Hazardous or Poisonous Substance	3	0.9237		0.8194	0.8075
T123-T129	Biologically Active Substance-Immunologic Factor	3	0.8823	0.3917	0.8371	0.8919
T004-T047	Fungus-Disease or Syndrome	2	0.5203	0.6684	0.697	0.625
T005-T005	Virus-Virus	2	0.6877		0.7303	0.7818
T023-T047	Body Part, Organ, or Organ Component-Disease or Syndrome	2	0.6288	0.5177	0.846	0.7955
T023-T109	Body Part, Organ, or Organ Component-Organic Chemical	2	0.649	0.5632	0.6465	0.7197
T023-T125	Body Part, Organ, or Organ Component-Hormone	2	0.6326	0.5026	0.6065	0.5218
T028-T123	Gene or Genome-Biologically Active Substance	2	0.9848	0.4798	0.8889	0.8637
T047-T048	Disease or Syndrome-Mental or Behavioral Dysfunction	2	0.9899	0.6162	0.9874	0.9369
T047-T114	Disease or Syndrome-Nucleic Acid, Nucleoside, or Nucleotide	2	0.899	0.4975	0.952	0.9849
T047-T119	Disease or Syndrome-Lipid	2	0.9522	0.6774	0.9733	0.9713
T047-T123	Disease or Syndrome-Biologically Active Substance	2	0.8712	0.5026	0.9369	0.9697
T059-T121	Laboratory Procedure-Pharmacologic Substance	2	0.8212	0.6337	0.87	0.8299
T083-T109	Geographic Area-Organic Chemical	2	0.9549	0.7992	0.8566	0.8238
T083-T121	Geographic Area-Pharmacologic Substance	2	0.9549	0.7992	0.8566	0.8238
T083-T197	Geographic Area-Inorganic Chemical	2	0.9365	0.86	0.7956	0.6586
T094-T116	Professional Society-Amino Acid, Peptide, or Protein	2	0.9924	0.5	0.8839	0.6566
T109-T131	Organic Chemical-Hazardous or Poisonous Substance	2	0.9158		0.8503	0.7517
T116-T124	Amino Acid, Peptide, or Protein-Neuroreactive Substance or Biogenic Amine	2	0.928		0.9106	0.9022
T121-T129	Pharmacologic Substance-Immunologic Factor	2	0.6949		0.7063	0.7004
T123-T126	Biologically Active Substance-Enzyme	2	0.9192		0.8662	0.7854
T123-T195	Biologically Active Substance-Antibiotic	2	0.8875	0.8236	0.9613	0.8361
T123-T197	Biologically Active Substance-Inorganic Chemical	2	0.5556	0.4763	0.6085	0.486
T125-T126	Hormone-Enzyme	2	0.7862		0.7324	0.8252
T168-T196	Food-Element, Ion, or Isotope	2	0.5455	0.696	0.7172	0.5113
T002-T002	Plant-Plant	1	0.9351		0.7532	0.4545
T002-T007	Plant-Bacterium	1	1	0.9739	0.8435	0.7652
T002-T031	Plant-Body Substance	1	0.8978	0.8978	0.6075	0.6398
T002-T059	Plant-Laboratory Procedure	1	0.6818	0.8838	0.9495	0.9596
T002-T168	Plant-Food	1	0.8182	0.6465	0.5606	0.4747
T005-T191	Virus-Neoplastic Process	1	0.5795	0.5943	0.5284	0.8011
T009-T047	Invertebrate-Disease or Syndrome	1	0.8232	0.5	0.702	0.5
T009-T116	Invertebrate-Amino Acid, Peptide, or Protein	1	0.7828	0.5	0.8586	0.9444
T009-T123	Invertebrate-Biologically Active Substance	1	0.7828	0.5	0.8586	0.9444
T013-T059	Fish-Laboratory Procedure	1	1	0.5	0.9769	0.9692
T013-T063	Fish-Molecular Biology Research Technique	1	0.9242	0.766	0.8939	0.9343
T015-T019	Mammal-Congenital Abnormality	1	0.9836	0.8743	0.9891	0.9672
T015-T024	Mammal-Tissue	1	0.9848	0.8939	0.8737	0.9646
T015-T191	Mammal-Neoplastic Process	1	0.927	0.9138	0.8539	0.7816
T018-T116	Embryonic Structure-Amino Acid, Peptide, or Protein	1	0.9293	0.5	0.8535	0.9141
T018-T123	Embryonic Structure-Biologically Active Substance	1	0.9293	0.5	0.8535	0.9141
T019-T043	Congenital Abnormality-Cell Function	1	0.9949	0.5808	0.9192	0.9798
T019-T059	Congenital Abnormality-Laboratory Procedure	1	0.9541	0.8673	0.9337	0.9949
T019-T116	Congenital Abnormality-Amino Acid, Peptide, or Protein	1	0.904	0.5	0.9949	0.8485
T019-T119	Congenital Abnormality-Lipid	1	1	0.4939	0.9639	0.9512
T019-T121	Congenital Abnormality-Pharmacologic Substance	1	1	0.4939	0.9639	0.9512
T019-T122	Congenital Abnormality-Biomedical or Dental Material	1	1	0.4939	0.9639	0.9512
T019-T191	Congenital Abnormality-Neoplastic Process	1	0.9178	0.7808	0.9452	0.9247
T019-T195	Congenital Abnormality-Antibiotic	1	0.904	0.5	0.9949	0.8485
T020-T023	Acquired Abnormality-Body Part, Organ, or Organ Component	1	0.8939	0.5051	0.7424	0.6162
T020-T024	Acquired Abnormality-Tissue	1	0.94	0.6733	0.6933	0.7933
T020-T047	Acquired Abnormality-Disease or Syndrome	1	0.9798	0.4495	0.9293	0.8434
T022-T040	Body System-Organism Function	1	0.7374	0.5202	0.5303	0.4697
T022-T097	Body System-Professional or Occupational Group	1	0.9949	0.9091	0.9394	0.9798
T023-T026	Body Part, Organ, or Organ Component-Cell Component	1	0.9295	0.6859	0.7436	0.6731
T023-T030	Body Part, Organ, or Organ Component-Body Space or Junction	1	0.899	0.5	0.9192	0.9242
T023-T116	Body Part, Organ, or Organ Component-Amino Acid, Peptide, or Protein	1	0.6289	0.5	0.5464	0.4124
T023-T122	Body Part, Organ, or Organ Component-Biomedical or Dental Material	1	0.8	0.573	0.6919	0.7081
T023-T124	Body Part, Organ, or Organ Component-Neuroreactive Substance or Biogenic Amine	1	0.6364	0.5051	0.6667	0.6313
T023-T127	Body Part, Organ, or Organ Component-Vitamin	1	0.6616	0.6212	0.6263	0.8081
T025-T073	Cell-Manufactured Object	1	0.8384	0.7273	0.8889	0.9141
T025-T168	Cell-Food	1	0.5606	0.5758	0.6465	0.5303
T026-T047	Cell Component-Disease or Syndrome	1	1	0.6074	0.9939	1
T028-T047	Gene or Genome-Disease or Syndrome	1	0.9596	0.7222	0.899	0.9697
T028-T083	Gene or Genome-Geographic Area	1	0.9877	0.6728	0.7346	0.7975
T028-T116	Gene or Genome-Amino Acid, Peptide, or Protein	1	0.9949	0.4293	0.8788	0.9495
T028-T118	Gene or Genome-Carbohydrate	1	0.9747	0.5303	0.899	0.7778
T030-T043	Body Space or Junction-Cell Function	1	0.903	0.7388	0.8657	0.8507
T030-T047	Body Space or Junction-Disease or Syndrome	1	0.6919	0.5	0.5455	0.6111
T030-T061	Body Space or Junction-Therapeutic or Preventive Procedure	1	0.4496	0.7674	0.7674	0.6977
T031-T031	Body Substance-Body Substance	1	0.8434		0.5909	0.7323
T032-T083	Organism Attribute-Geographic Area	1	0.7523	0.8807	0.9725	0.9725
T032-T116	Organism Attribute-Amino Acid, Peptide, or Protein	1	0.9949	0.5	0.8535	0.9242
T032-T123	Organism Attribute-Biologically Active Substance	1	0.9949	0.5	0.8535	0.9242
T033-T046	Finding-Pathologic Function	1	0.6263	0.8485	0.6717	0.8889
T033-T059	Finding-Laboratory Procedure	1	1	0.8232	0.9697	0.8131
T034-T081	Laboratory or Test Result-Quantitative Concept	1	0.9936	0.6923	0.9423	0.9872
T037-T109	Injury or Poisoning-Organic Chemical	1	0.9755	0.9141	0.8834	0.773
T037-T131	Injury or Poisoning-Hazardous or Poisonous Substance	1	0.9755	0.9141	0.8834	0.773
T039-T043	Physiologic Function-Cell Function	1	0.8182	0.7222	0.7879	0.702
T040-T042	Organism Function-Organ or Tissue Function	1	0.7525	0.7071	0.6919	0.7323
T040-T055	Organism Function-Individual Behavior	1	0.8939	0.596	0.8586	0.8434
T040-T057	Organism Function-Occupational Activity	1	0.8485	0.8131	0.8131	0.697
T040-T091	Organism Function-Biomedical Occupation or Discipline	1	0.8788	0.8333	0.7071	0.7071
T040-T097	Organism Function-Professional or Occupational Group	1	0.7626	0.5152	0.6616	0.702
T041-T170	Mental Process-Intellectual Product	1	0.8838	0.8485	0.7374	0.6515
T042-T047	Organ or Tissue Function-Disease or Syndrome	1	0.9899	0.5455	0.7576	0.8283
T042-T060	Organ or Tissue Function-Diagnostic Procedure	1	0.9899	0.697	0.9848	0.9697
T043-T047	Cell Function-Disease or Syndrome	1	0.9949	0.5808	0.9192	0.9798
T045-T070	Genetic Function-Natural Phenomenon or Process	1	0.8131	0.5354	0.7778	0.7778
T046-T047	Pathologic Function-Disease or Syndrome	1	0.9949	0.5	0.9848	0.9545
T046-T109	Pathologic Function-Organic Chemical	1	0.9949	0.9545	0.9848	0.9848
T046-T122	Pathologic Function-Biomedical or Dental Material	1	0.9949	0.9545	0.9848	0.9848
T047-T075	Disease or Syndrome-Research Device	1	0.9839	0.7581	1	1
T047-T081	Disease or Syndrome-Quantitative Concept	1	0.9747	0.5152	0.9697	0.9848
T047-T083	Disease or Syndrome-Geographic Area	1	0.8125	0.6354	0.8958	0.9688
T047-T109	Disease or Syndrome-Organic Chemical	1	0.9697	0.5	0.9949	0.9141
T047-T115	Disease or Syndrome-Organophosphorus Compound	1	0.9945	0.6612	0.8033	0.9891
T047-T122	Disease or Syndrome-Biomedical or Dental Material	1	1	0.4939	0.9639	0.9512
T047-T124	Disease or Syndrome-Neuroreactive Substance or Biogenic Amine	1	0.9646	0.5	0.9747	0.9646
T047-T125	Disease or Syndrome-Hormone	1	0.9646	0.5	0.9747	0.9646
T047-T126	Disease or Syndrome-Enzyme	1	0.9899	0.5	0.9899	1
T047-T127	Disease or Syndrome-Vitamin	1	0.9697	0.5	0.9949	0.9141
T047-T130	Disease or Syndrome-Indicator, Reagent, or Diagnostic Aid	1	0.9364	0.9	0.7364	0.7636
T047-T195	Disease or Syndrome-Antibiotic	1	0.904	0.5	0.9949	0.8485
T047-T197	Disease or Syndrome-Inorganic Chemical	1	0.9714	0.6571	0.8857	0.9143
T055-T081	Individual Behavior-Quantitative Concept	1	0.899	0.6414	0.6616	0.6263
T056-T061	Daily or Recreational Activity-Therapeutic or Preventive Procedure	1	0.8636	0.5354	0.5606	0.5808
T058-T109	Health Care Activity-Organic Chemical	1	1	0.5758	0.9545	0.9545
T058-T121	Health Care Activity-Pharmacologic Substance	1	1	0.5758	0.9545	0.9545
T058-T131	Health Care Activity-Hazardous or Poisonous Substance	1	1	0.5758	0.9545	0.9545
T059-T109	Laboratory Procedure-Organic Chemical	1	0.7121	0.5	0.8485	0.8535
T059-T110	Laboratory Procedure-Steroid	1	0.9302	0.7674	0.8915	0.8062
T060-T060	Diagnostic Procedure-Diagnostic Procedure	1	0.702		0.6111	0.7879
T060-T083	Diagnostic Procedure-Geographic Area	1	0.9394	0.8384	0.6869	0.6414
T060-T116	Diagnostic Procedure-Amino Acid, Peptide, or Protein	1	0.9596	0.7121	0.8838	0.904
T060-T121	Diagnostic Procedure-Pharmacologic Substance	1	0.9596	0.7121	0.8838	0.904
T060-T125	Diagnostic Procedure-Hormone	1	0.9596	0.7121	0.8838	0.904
T061-T061	Therapeutic or Preventive Procedure-Therapeutic or Preventive Procedure	1	0.8687		0.6616	0.6263
T061-T070	Therapeutic or Preventive Procedure-Natural Phenomenon or Process	1	0.7172	0.6818	0.7475	0.7475
T061-T196	Therapeutic or Preventive Procedure-Element, Ion, or Isotope	1	0.8535	0.5152	0.6566	0.7172
T063-T116	Molecular Biology Research Technique-Amino Acid, Peptide, or Protein	1	0.9949	0.5	0.9444	0.9646
T063-T192	Molecular Biology Research Technique-Receptor	1	0.9949	0.5	0.9444	0.9646
T066-T114	Machine Activity-Nucleic Acid, Nucleoside, or Nucleotide	1	0.8792	0.6779	0.6913	0.7114
T066-T123	Machine Activity-Biologically Active Substance	1	0.8792	0.6779	0.6913	0.7114
T081-T109	Quantitative Concept-Organic Chemical	1	0.9889	0.7556	0.95	0.9833
T081-T121	Quantitative Concept-Pharmacologic Substance	1	0.9889	0.7556	0.95	0.9833
T083-T114	Geographic Area-Nucleic Acid, Nucleoside, or Nucleotide	1	0.8939	0.899	0.9747	0.9747
T083-T116	Geographic Area-Amino Acid, Peptide, or Protein	1	0.9818	0.8727	0.9515	0.9818
T083-T131	Geographic Area-Hazardous or Poisonous Substance	1	0.9508	0.6639	0.7213	0.7459
T083-T169	Geographic Area-Functional Concept	1	0.9627	0.8358	0.9552	0.7612
T083-T191	Geographic Area-Neoplastic Process	1	1	0.9739	0.9608	0.8954
T083-T192	Geographic Area-Receptor	1	0.9818	0.8727	0.9515	0.9818
T091-T097	Biomedical Occupation or Discipline-Professional or Occupational Group	1	0.6667	0.5	0.5152	0.4747
T091-T122	Biomedical Occupation or Discipline-Biomedical or Dental Material	1	0.803	0.5101	0.8586	0.7323
T092-T191	Organization-Neoplastic Process	1	1	0.9949	0.9848	0.5455
T093-T114	Health Care Related Organization-Nucleic Acid, Nucleoside, or Nucleotide	1	1	0.8862	0.9268	0.8455
T093-T123	Health Care Related Organization-Biologically Active Substance	1	1	0.8862	0.9268	0.8455
T094-T126	Professional Society-Enzyme	1	0.9949	0.5	0.9798	0.6818
T094-T129	Professional Society-Immunologic Factor	1	0.9899	0.5	0.7879	0.6313
T095-T116	Self-help or Relief Organization-Amino Acid, Peptide, or Protein	1	0.9545	0.9798	0.9899	0.9242
T095-T121	Self-help or Relief Organization-Pharmacologic Substance	1	0.9545	0.9798	0.9899	0.9242
T095-T123	Self-help or Relief Organization-Biologically Active Substance	1	0.9545	0.9798	0.9899	0.9242
T097-T114	Professional or Occupational Group-Nucleic Acid, Nucleoside, or Nucleotide	1	1	0.9242	0.9091	0.9949
T097-T116	Professional or Occupational Group-Amino Acid, Peptide, or Protein	1	0.9841	0.9365	0.9127	0.9048
T097-T121	Professional or Occupational Group-Pharmacologic Substance	1	0.9841	0.9365	0.9127	0.9048
T102-T114	Group Attribute-Nucleic Acid, Nucleoside, or Nucleotide	1	0.8636	0.771	0.7273	0.7939
T102-T123	Group Attribute-Biologically Active Substance	1	0.8636	0.771	0.7273	0.7939
T104-T184	Chemical Viewed Structurally-Sign or Symptom	1	0.8838	0.7828	0.5909	0.6414
T109-T114	Organic Chemical-Nucleic Acid, Nucleoside, or Nucleotide	1	0.78	0.7533	0.9933	0.96
T109-T124	Organic Chemical-Neuroreactive Substance or Biogenic Amine	1	0.9192		0.798	0.7222
T109-T125	Organic Chemical-Hormone	1	0.9192		0.798	0.7222
T109-T126	Organic Chemical-Enzyme	1	0.9394		0.7576	0.9192
T109-T129	Organic Chemical-Immunologic Factor	1	0.9949	0.6414	0.8182	0.8182
T114-T114	Nucleic Acid, Nucleoside, or Nucleotide-Nucleic Acid, Nucleoside, or Nucleotide	1	0.7626		0.5657	0.5202
T114-T116	Nucleic Acid, Nucleoside, or Nucleotide-Amino Acid, Peptide, or Protein	1	0.9728	0.6735	0.9184	0.9388
T114-T123	Nucleic Acid, Nucleoside, or Nucleotide-Biologically Active Substance	1	0.7626		0.5657	0.5202
T114-T129	Nucleic Acid, Nucleoside, or Nucleotide-Immunologic Factor	1	0.9728	0.6735	0.9184	0.9388
T114-T195	Nucleic Acid, Nucleoside, or Nucleotide-Antibiotic	1	0.78	0.7533	0.9933	0.96
T115-T116	Organophosphorus Compound-Amino Acid, Peptide, or Protein	1	0.9949	0.8939	0.9293	0.7121
T115-T195	Organophosphorus Compound-Antibiotic	1	0.9949	0.8939	0.9293	0.7121
T116-T191	Amino Acid, Peptide, or Protein-Neoplastic Process	1	0.6212	0.4798	0.5758	0.8182
T118-T118	Carbohydrate-Carbohydrate	1	0.8333		0.6768	0.7525
T118-T121	Carbohydrate-Pharmacologic Substance	1	0.8333		0.6768	0.7525
T121-T124	Pharmacologic Substance-Neuroreactive Substance or Biogenic Amine	1	0.9192		0.798	0.7222
T121-T125	Pharmacologic Substance-Hormone	1	0.9192		0.798	0.7222
T121-T197	Pharmacologic Substance-Inorganic Chemical	1	0.5101	0.3384	0.4747	0.5101
T123-T123	Biologically Active Substance-Biologically Active Substance	1	0.988		0.982	0.7665
T123-T124	Biologically Active Substance-Neuroreactive Substance or Biogenic Amine	1	0.951		0.9441	0.9441
T123-T131	Biologically Active Substance-Hazardous or Poisonous Substance	1	0.9747	0.8081	0.9141	0.8838
T123-T168	Biologically Active Substance-Food	1	0.601	0.6142	0.7424	0.4619
T123-T191	Biologically Active Substance-Neoplastic Process	1	0.6212	0.4798	0.5758	0.8182
T124-T129	Neuroreactive Substance or Biogenic Amine-Immunologic Factor	1	0.905		0.8771	0.8603
T125-T129	Hormone-Immunologic Factor	1	0.905		0.8771	0.8603
T126-T126	Enzyme-Enzyme	1	0.5301		0.7831	0.5422
T126-T131	Enzyme-Hazardous or Poisonous Substance	1	0.9394		0.7576	0.9192
T129-T129	Immunologic Factor-Immunologic Factor	1	0.4848		0.5354	0.5404
T129-T131	Immunologic Factor-Hazardous or Poisonous Substance	1	0.9949	0.6414	0.8182	0.8182
T130-T191	Indicator, Reagent, or Diagnostic Aid-Neoplastic Process	1	1	0.7222	0.9596	0.9747
T170-T171	Intellectual Product-Language	1	0.904	0.8283	0.7677	0.6768
T191-T191	Neoplastic Process-Neoplastic Process	1	0.6646		0.8101	0.6899
T191-T196	Neoplastic Process-Element, Ion, or Isotope	1	0.9798	0.9343	0.9091	0.899
T191-T197	Neoplastic Process-Inorganic Chemical	1	1	0.7222	0.9596	0.9747
