# Supplementary material for: Exploiting MeSH indexing in MEDLINE to generate a data set for word sense disambiguation
Source: BMC Bioinformatics. 2011 Jun 2;12:223. doi: 10.1186/1471-2105-12-223 (PMC3123611; doi:10.1186/1471-2105-12-223)
Supplement: Additional file 5 — Inter semantic groups results. [file 1471-2105-12-223-S5.CSV]

Groups	Description	Frequency	AEC	JDI-count	JDI	MRD	A-CUI
CHEM-CHEM	Chemicals & Drugs-Chemicals & Drugs	27	0.8156	10	0.6392	0.7891	0.7576
CHEM-DISO	Chemicals & Drugs-Disorders	24	0.89	24	0.614	0.8679	0.877
DISO-DISO	Disorders-Disorders	15	0.884	8	0.6746	0.8782	0.8513
DISO-LIVB	Disorders-Living Beings	14	0.7008	13	0.6418	0.7003	0.6858
ANAT-ANAT	Anatomy-Anatomy	7	0.8902	2	0.593	0.8159	0.7895
CHEM-GEOG	Chemicals & Drugs-Geographic Areas	6	0.9431	6	0.8483	0.8717	0.8202
ANAT-LIVB	Anatomy-Living Beings	6	0.8564	6	0.8807	0.7271	0.6877
CHEM-PROC	Chemicals & Drugs-Procedures	6	0.9084	6	0.5951	0.8632	0.8667
ANAT-DISO	Anatomy-Disorders	5	0.7779	5	0.5632	0.7849	0.7991
DISO-PROC	Disorders-Procedures	5	0.9753	5	0.7173	0.9579	0.9209
ANAT-CHEM	Anatomy-Chemicals & Drugs	5	0.7312	5	0.5399	0.677	0.6948
CHEM-ORGA	Chemicals & Drugs-Organizations	4	0.9848	4	0.7165	0.9211	0.7707
DISO-GENE	Disorders-Genes & Molecular Sequences	4	0.7713	4	0.8029	0.8138	0.8325
LIVB-LIVB	Living Beings-Living Beings	4	0.8276	1	0.9739	0.7643	0.6958
ANAT-PROC	Anatomy-Procedures	4	0.5038	4	0.5378	0.7537	0.5822
ANAT-DEVI	Anatomy-Devices	3	0.7643	3	0.4663	0.6061	0.5471
LIVB-PROC	Living Beings-Procedures	3	0.8687	3	0.7166	0.9401	0.9544
GEOG-GEOG	Geographic Areas-Geographic Areas	3	0.5222			0.8729	0.6763
DISO-GEOG	Disorders-Geographic Areas	2	0.9063	2	0.8047	0.9283	0.9321
PROC-PROC	Procedures-Procedures	2	0.7854			0.6364	0.7071
ANAT-PHYS	Anatomy-Physiology	2	0.8202	2	0.6295	0.698	0.6602
CHEM-CONC	Chemicals & Drugs-Concepts & Ideas	2	0.9263	2	0.7633	0.8386	0.8886
DISO-PHYS	Disorders-Physiology	2	0.9924	2	0.5632	0.8384	0.9041
ANAT-OBJC	Anatomy-Objects	2	0.6995	2	0.6516	0.7677	0.7222
CHEM-LIVB	Chemicals & Drugs-Living Beings	2	0.9921	2	0.9304	0.9109	0.9499
CHEM-GENE	Chemicals & Drugs-Genes & Molecular Sequences	2	0.9848	2	0.4798	0.8889	0.8637
ACTI-PHYS	Activities & Behaviors-Physiology	2	0.8712	2	0.7046	0.8359	0.7702
PHYS-PHYS	Physiology-Physiology	2	0.7854	2	0.7147	0.7399	0.7172
CHEM-OBJC	Chemicals & Drugs-Objects	2	0.5455	2	0.696	0.7172	0.5113
ACTI-CHEM	Activities & Behaviors-Chemicals & Drugs	1	0.8792	1	0.6779	0.6913	0.7114
ACTI-PROC	Activities & Behaviors-Procedures	1	0.8636	1	0.5354	0.5606	0.5808
LIVB-OCCU	Living Beings-Occupations	1	0.6667	1	0.5	0.5152	0.4747
PHEN-PHYS	Phenomena-Physiology	1	0.8131	1	0.5354	0.7778	0.7778
GEOG-PHYS	Geographic Areas-Physiology	1	0.7523	1	0.8807	0.9725	0.9725
OCCU-PHYS	Occupations-Physiology	1	0.8788	1	0.8333	0.7071	0.7071
LIVB-OBJC	Living Beings-Objects	1	0.8182	1	0.6465	0.5606	0.4747
PHEN-PROC	Phenomena-Procedures	1	0.7172	1	0.6818	0.7475	0.7475
LIVB-PHYS	Living Beings-Physiology	1	0.7626	1	0.5152	0.6616	0.702
CONC-DISO	Concepts & Ideas-Disorders	1	0.9747	1	0.5152	0.9697	0.9848
CONC-GEOG	Concepts & Ideas-Geographic Areas	1	0.9627	1	0.8358	0.9552	0.7612
CONC-PHYS	Concepts & Ideas-Physiology	1	0.8838	1	0.8485	0.7374	0.6515
GEOG-PROC	Geographic Areas-Procedures	1	0.9394	1	0.8384	0.6869	0.6414
GENE-GEOG	Genes & Molecular Sequences-Geographic Areas	1	0.9877	1	0.6728	0.7346	0.7975
CONC-CONC	Concepts & Ideas-Concepts & Ideas	1	0.904	1	0.8283	0.7677	0.6768
DEVI-DISO	Devices-Disorders	1	0.9839	1	0.7581	1	1
CHEM-OCCU	Chemicals & Drugs-Occupations	1	0.803	1	0.5101	0.8586	0.7323
ACTI-CONC	Activities & Behaviors-Concepts & Ideas	1	0.899	1	0.6414	0.6616	0.6263
CONC-PHEN	Concepts & Ideas-Phenomena	1	0.9936	1	0.6923	0.9423	0.9872
CHEM-PHYS	Chemicals & Drugs-Physiology	1	0.9949	1	0.5	0.8535	0.9242
PHYS-PROC	Physiology-Procedures	1	0.9899	1	0.697	0.9848	0.9697
DISO-ORGA	Disorders-Organizations	1	1	1	0.9949	0.9848	0.5455
